# Supplementary material for: Treatment Patterns and Clinical Outcomes of Patients with Moderate to Severe Acute Graft-Versus-Host Disease: A Multicenter Chart Review Study
Source: Hematol Rep. 2024 May 6;16(2):283–94. doi: 10.3390/hematolrep16020028 (PMC11130792; doi:10.3390/hematolrep16020028)
Supplement: Supplementary file 1 [file hematolrep-16-00028-s001.zip]

Archive with 1 entries (1 files):
- hematolrep-2821435-supplementary.pdf
